# Supplementary material for: Outcomes of COVID-19 and Influenza in Cerebral Palsy Patients Hospitalized in the United States: Comparative Study of a Nationwide Database
Source: Viruses. 2024 Aug 12;16(8):1284. doi: 10.3390/v16081284 (PMC11359358; doi:10.3390/v16081284)
Supplement: Supplementary file 1 [file viruses-16-01284-s001.zip]

Archive with 2 entries (2 files):
- viruses-3137468-Table S1.pdf
- viruses-3137468-Table S2.pdf
